# Supplementary material for: The relative age effect among Chinese junior men’s tennis players and its impact on sports performance
Source: PLoS One. 2023 Oct 10;18(10):e0292443. doi: 10.1371/journal.pone.0292443 (PMC10564138; doi:10.1371/journal.pone.0292443)
Supplement: S1 Data — (XLSX) [file pone.0292443.s001.xlsx]

## Sheet: U12
The total number and ranking of U12 men from 2014 to 2019
Full name	Date of birth	Grades ranking	Month of birth	Quarter of birth
1	200*****	1	1	1
2	200*****	2	6	2
3	200*****	3	3	1
4	200*****	4	1	1
5	200*****	5	8	3
6	200*****	6	8	3
7	200*****	7	1	1
8	200*****	8	2	1
9	200*****	9	9	3
10	200*****	10	6	2
11	200*****	11	2	1
12	200*****	12	1	1
13	200*****	13	8	3
14	200*****	14	1	1
15	200*****	15	1	1
16	200*****	16	7	3
17	200*****	17	7	3
18	200*****	18	11	4
19	200*****	19	1	1
20	200*****	20	7	3
21	200*****	21	6	2
22	200*****	22	11	4
23	200*****	23	11	4
24	200*****	24	5	2
25	200*****	25	3	1
26	200*****	26	9	3
27	200*****	27	2	1
28	200*****	28	12	4
29	200*****	29	10	4
30	200*****	30	12	4
31	200*****	31	11	4
32	200*****	32	1	1
33	200*****	32	6	2
34	200*****	34	1	1
35	200*****	34	12	4
36	200*****	36	1	1
37	200*****	37	12	4
38	200*****	38	1	1
39	200*****	38	1	1
40	200*****	38	6	2
41	200*****	38	12	4
42	200*****	42	10	4
43	200*****	43	12	4
44	200*****	44	4	2
45	200*****	44	11	4
46	200*****	46	9	3
47	200*****	46	4	2
48	200*****	46	1	1
49	200*****	49	10	4
50	200*****	50	10	4
51	200*****	50	5	2
52	200*****	52	8	3
53	200*****	53	5	2
54	200*****	54	12	4
55	200*****	54	8	3
56	200*****	54	2	1
57	200*****	57	3	1
58	200*****	57	1	1
59	200*****	57	10	4
60	200*****	60	7	3
61	200*****	60	4	2
62	200*****	60	12	4
63	200*****	60	7	3
64	200*****	60	2	1
65	200*****	60	1	1
66	200*****	66	8	3
67	200*****	67	12	4
68	200*****	68	10	4
69	200*****	68	1	1
70	200*****	68	4	2
71	200*****	68	1	1
72	200*****	68	2	1
73	200*****	73	1	1
74	200*****	73	1	1
75	200*****	73	9	3
76	200*****	73	8	3
77	200*****	73	2	1
78	200*****	73	10	4
79	200*****	73	1	1
80	200*****	73	2	1
81	200*****	73	11	4
82	200*****	73	8	3
83	200*****	83	9	3
84	200*****	84	7	3
85	200*****	85	8	3
86	200*****	85	7	3
87	200*****	85	6	2
88	200*****	85	11	4
89	200*****	85	4	2
90	200*****	85	2	1
91	200*****	85	5	2
92	200*****	85	7	3
93	200*****	85	2	1
94	200*****	85	1	1
95	200*****	85	5	2
96	200*****	85	3	1
97	200*****	85	9	3
98	200*****	85	3	1
99	200*****	85	1	1
100	200*****	85	4	2
101	200*****	85	8	3
102	200*****	85	12	4
103	200*****	85	1	1
104	200*****	85	11	4
105	200*****	85	12	4
106	200*****	85	10	4
107	200*****	85	10	4
108	200*****	85	11	4
109	200*****	85	9	3
110	200*****	85	9	3
111	200*****	111	3	1
112	200*****	112	9	3
113	200*****	112	10	4
114	200*****	112	8	3
115	200*****	112	3	1
116	200*****	116	9	3
117	200*****	116	2	1
118	200*****	116	9	3
119	200*****	116	3	1
120	200*****	116	12	4
121	200*****	116	2	1
122	200*****	1	1	1
123	200*****	2	7	3
124	200*****	3	1	1
125	200*****	4	2	1
126	200*****	5	12	4
127	200*****	6	1	1
128	200*****	7	1	1
129	200*****	8	6	2
130	200*****	9	1	1
131	200*****	10	1	1
132	200*****	11	2	1
133	200*****	12	10	4
134	200*****	12	2	1
135	200*****	14	9	3
136	200*****	15	4	2
137	200*****	16	1	1
138	200*****	17	8	3
139	200*****	18	6	2
140	200*****	19	2	1
141	200*****	20	11	4
142	200*****	21	12	4
143	200*****	22	5	2
144	200*****	23	5	2
145	200*****	24	4	2
146	200*****	25	4	2
147	200*****	25	3	1
148	200*****	27	3	1
149	200*****	28	12	4
150	200*****	29	7	3
151	200*****	30	3	1
152	200*****	31	3	1
153	200*****	32	1	1
154	200*****	33	1	1
155	200*****	34	7	3
156	200*****	34	6	2
157	200*****	36	10	4
158	200*****	37	9	3
159	200*****	38	1	1
160	200*****	39	5	2
161	200*****	40	4	2
162	200*****	41	8	3
163	200*****	42	7	3
164	200*****	43	2	1
165	200*****	43	10	4
166	200*****	45	1	1
167	200*****	46	7	3
168	200*****	47	8	3
169	200*****	48	11	4
170	200*****	48	12	4
171	200*****	48	1	1
172	200*****	51	1	1
173	200*****	52	7	3
174	200*****	52	3	1
175	200*****	54	8	3
176	200*****	54	4	2
177	200*****	54	5	2
178	200*****	57	4	2
179	200*****	57	11	4
180	200*****	59	2	1
181	200*****	60	9	3
182	200*****	61	7	3
183	200*****	61	7	3
184	200*****	61	10	4
185	200*****	64	6	2
186	200*****	64	2	1
187	200*****	66	6	2
188	200*****	67	7	3
189	200*****	68	11	4
190	200*****	68	9	3
191	200*****	68	11	4
192	200*****	68	9	3
193	200*****	72	3	1
194	200*****	72	5	2
195	200*****	72	6	2
196	200*****	72	12	4
197	200*****	72	8	3
198	200*****	72	11	4
199	200*****	78	9	3
200	200*****	78	6	2
201	200*****	78	1	1
202	200*****	78	2	1
203	200*****	82	12	4
204	200*****	82	1	1
205	200*****	82	11	4
206	200*****	82	7	3
207	200*****	82	5	2
208	200*****	82	3	1
209	200*****	82	10	4
210	200*****	82	8	3
211	200*****	82	2	1
212	200*****	82	11	4
213	200*****	92	2	1
214	200*****	92	6	2
215	200*****	94	3	1
216	200*****	94	1	1
217	200*****	94	9	3
218	200*****	97	5	2
219	200*****	97	11	4
220	200*****	97	2	1
221	200*****	97	5	2
222	200*****	101	12	4
223	200*****	101	12	4
224	200*****	103	6	2
225	200*****	103	5	2
226	200*****	103	3	1
227	200*****	106	11	4
228	200*****	106	2	1
229	200*****	106	6	2
230	200*****	106	12	4
231	200*****	106	2	1
232	200*****	106	4	2
233	200*****	106	4	2
234	200*****	106	1	1
235	200*****	106	8	3
236	200*****	106	11	4
237	200*****	106	3	1
238	200*****	106	2	1
239	200*****	106	1	1
240	200*****	106	1	1
241	200*****	106	9	3
242	200*****	106	3	1
243	200*****	122	10	4
244	200*****	1	1	1
245	200*****	2	2	1
246	200*****	3	1	1
247	200*****	4	12	4
248	200*****	5	3	1
249	200*****	6	1	1
250	200*****	7	10	4
251	200*****	8	6	2
252	200*****	9	4	2
253	200*****	10	2	1
254	200*****	11	10	4
255	200*****	12	1	1
256	200*****	13	7	3
257	200*****	14	11	4
258	200*****	15	12	4
259	200*****	16	12	4
260	200*****	17	4	2
261	200*****	18	6	2
262	200*****	19	1	1
263	200*****	20	12	4
264	200*****	21	12	4
265	200*****	22	1	1
266	200*****	23	1	1
267	200*****	24	6	2
268	200*****	25	11	4
269	200*****	26	10	4
270	200*****	26	3	1
271	200*****	26	9	3
272	200*****	29	9	3
273	200*****	29	11	4
274	200*****	31	2	1
275	200*****	32	8	3
276	200*****	33	8	3
277	200*****	34	7	3
278	200*****	35	1	1
279	200*****	36	1	1
280	200*****	37	2	1
281	200*****	38	11	4
282	200*****	39	1	1
283	200*****	40	7	3
284	200*****	41	6	2
285	200*****	41	8	3
286	200*****	43	4	2
287	200*****	44	2	1
288	200*****	45	12	4
289	200*****	46	2	1
290	200*****	47	6	2
291	200*****	48	1	1
292	200*****	49	6	2
293	200*****	50	3	1
294	200*****	51	8	3
295	200*****	52	3	1
296	200*****	52	7	3
297	200*****	52	2	1
298	200*****	55	3	1
299	200*****	55	2	1
300	200*****	57	7	3
301	200*****	57	8	3
302	200*****	57	6	2
303	200*****	60	6	2
304	200*****	60	9	3
305	200*****	60	1	1
306	200*****	60	3	1
307	200*****	64	8	3
308	200*****	65	3	1
309	200*****	65	11	4
310	200*****	67	1	1
311	200*****	68	1	1
312	200*****	68	6	2
313	200*****	70	7	3
314	200*****	70	11	4
315	200*****	72	11	4
316	200*****	73	9	3
317	200*****	74	3	1
318	200*****	74	1	1
319	200*****	74	2	1
320	200*****	74	3	1
321	200*****	78	1	1
322	200*****	78	11	4
323	200*****	80	7	3
324	200*****	80	4	2
325	200*****	80	10	4
326	200*****	80	2	1
327	200*****	84	6	2
328	200*****	84	2	1
329	200*****	86	12	4
330	200*****	86	7	3
331	200*****	86	12	4
332	200*****	86	2	1
333	200*****	86	4	2
334	200*****	86	9	3
335	200*****	86	4	2
336	200*****	86	7	3
337	200*****	86	5	2
338	200*****	86	3	1
339	200*****	86	7	3
340	200*****	86	8	3
341	200*****	86	6	2
342	200*****	86	6	2
343	200*****	86	9	3
344	200*****	86	6	2
345	200*****	86	10	4
346	200*****	86	9	3
347	200*****	86	8	3
348	200*****	105	9	3
349	200*****	106	3	1
350	200*****	1	3	1
351	200*****	2	2	1
352	200*****	3	1	1
353	200*****	4	2	1
354	200*****	5	6	2
355	200*****	6	7	3
356	200*****	7	3	1
357	200*****	8	9	3
358	200*****	9	8	3
359	200*****	10	7	3
360	200*****	11	5	2
361	200*****	12	7	3
362	200*****	13	3	1
363	200*****	14	1	1
364	200*****	15	6	2
365	200*****	16	3	1
366	200*****	17	1	1
367	200*****	18	11	4
368	200*****	19	2	1
369	200*****	20	1	1
370	200*****	21	2	1
371	200*****	22	9	3
372	200*****	23	11	4
373	200*****	24	10	4
374	200*****	25	1	1
375	200*****	26	10	4
376	200*****	27	6	2
377	200*****	28	1	1
378	200*****	29	7	3
379	200*****	30	8	3
380	200*****	31	2	1
381	200*****	32	3	1
382	200*****	33	4	2
383	200*****	34	11	4
384	200*****	35	4	2
385	200*****	36	2	1
386	200*****	37	5	2
387	200*****	38	8	3
388	200*****	39	11	4
389	200*****	40	1	1
390	200*****	41	11	4
391	200*****	42	3	1
392	200*****	43	4	2
393	200*****	44	1	1
394	200*****	45	12	4
395	200*****	46	3	1
396	200*****	47	2	1
397	200*****	48	1	1
398	200*****	49	10	4
399	200*****	50	5	2
400	200*****	51	6	2
401	200*****	52	8	3
402	200*****	53	3	1
403	200*****	54	1	1
404	200*****	55	11	4
405	200*****	56	1	1
406	200*****	57	7	3
407	200*****	58	8	3
408	200*****	59	6	2
409	200*****	60	2	1
410	200*****	60	3	1
411	200*****	62	11	4
412	200*****	63	1	1
413	200*****	64	8	3
414	200*****	65	8	3
415	200*****	66	3	1
416	200*****	67	11	4
417	200*****	67	5	2
418	200*****	69	9	3
419	200*****	70	8	3
420	200*****	71	2	1
421	200*****	72	5	2
422	200*****	72	5	2
423	200*****	74	5	2
424	200*****	75	2	1
425	200*****	76	2	1
426	200*****	76	3	1
427	200*****	76	1	1
428	200*****	79	6	2
429	200*****	80	2	1
430	200*****	81	1	1
431	200*****	82	6	2
432	200*****	83	7	3
433	200*****	84	9	3
434	200*****	85	1	1
435	200*****	86	4	2
436	200*****	87	2	1
437	200*****	88	6	2
438	200*****	89	11	4
439	200*****	90	3	1
440	200*****	91	4	2
441	200*****	91	3	1
442	200*****	93	2	1
443	200*****	94	6	2
444	200*****	95	5	2
445	200*****	96	5	2
446	200*****	97	11	4
447	200*****	98	4	2
448	200*****	99	12	4
449	200*****	100	3	1
450	200*****	101	12	4
451	200*****	102	5	2
452	200*****	103	6	2
453	200*****	1	8	3
454	200*****	2	1	1
455	200*****	3	10	4
456	200*****	4	2	1
457	200*****	4	8	3
458	200*****	6	3	1
459	200*****	7	1	1
460	200*****	7	10	4
461	200*****	9	1	1
462	200*****	10	4	2
463	200*****	11	8	3
464	200*****	12	7	3
465	200*****	13	5	2
466	200*****	14	3	1
467	200*****	15	4	2
468	200*****	16	11	4
469	200*****	17	1	1
470	200*****	18	8	3
471	200*****	19	7	3
472	200*****	20	1	1
473	200*****	21	6	2
474	200*****	22	3	1
475	200*****	23	2	1
476	200*****	24	4	2
477	200*****	25	1	1
478	200*****	26	12	4
479	200*****	27	4	2
480	200*****	28	1	1
481	200*****	29	6	2
482	200*****	30	11	4
483	200*****	31	2	1
484	200*****	32	2	1
485	200*****	32	8	3
486	200*****	34	10	4
487	200*****	35	3	1
488	200*****	36	8	3
489	200*****	37	2	1
490	200*****	38	5	2
491	200*****	39	1	1
492	200*****	40	5	2
493	200*****	41	2	1
494	200*****	41	6	2
495	200*****	43	2	1
496	200*****	43	1	1
497	200*****	45	5	2
498	200*****	46	5	2
499	200*****	47	2	1
500	200*****	48	12	4
501	200*****	49	4	2
502	200*****	49	6	2
503	200*****	49	7	3
504	200*****	52	6	2
505	200*****	53	12	4
506	200*****	53	12	4
507	200*****	53	11	4
508	200*****	53	12	4
509	200*****	57	2	1
510	200*****	58	11	4
511	200*****	58	6	2
512	200*****	60	5	2
513	200*****	60	3	1
514	200*****	60	5	2
515	200*****	63	2	1
516	200*****	63	3	1
517	200*****	65	5	2
518	200*****	66	3	1
519	200*****	67	12	4
520	200*****	67	12	4
521	200*****	67	1	1
522	200*****	70	10	4
523	200*****	70	7	3
524	200*****	72	5	2
525	200*****	72	1	1
526	200*****	72	9	3
527	200*****	75	3	1
528	200*****	76	3	1
529	200*****	76	5	2
530	200*****	76	4	2
531	200*****	79	10	4
532	200*****	80	3	1
533	200*****	80	9	3
534	200*****	80	3	1
535	200*****	80	3	1
536	200*****	80	12	4
537	200*****	80	6	2
538	200*****	80	6	2
539	200*****	80	1	1
540	200*****	80	7	3
541	200*****	80	12	4
542	200*****	80	1	1
543	200*****	80	6	2
544	200*****	80	5	2
545	200*****	80	3	1
546	200*****	80	3	1
547	200*****	80	11	4
548	200*****	80	7	3
549	200*****	80	3	1
550	200*****	80	2	1
551	200*****	80	11	4
552	200*****	100	4	2
553	200*****	1	6	1
554	200*****	2	4	2
555	200*****	3	8	3
556	200*****	4	1	1
557	200*****	5	12	4
558	200*****	6	5	2
559	200*****	7	1	1
560	200*****	8	3	1
561	200*****	9	12	4
562	200*****	10	2	1
563	200*****	11	1	1
564	200*****	12	11	4
565	200*****	13	12	4
566	200*****	14	5	2
567	200*****	15	11	4
568	200*****	16	2	1
569	200*****	17	4	2
570	200*****	18	1	1
571	200*****	19	5	2
572	200*****	20	2	1
573	200*****	21	1	1
574	200*****	22	9	3
575	200*****	23	3	1
576	200*****	24	1	1
577	200*****	25	3	1
578	200*****	26	3	1
579	200*****	27	2	1
580	200*****	28	12	4
581	200*****	29	12	4
582	200*****	30	6	2
583	200*****	31	4	2
584	200*****	32	5	2
585	200*****	33	9	3
586	200*****	34	12	4
587	200*****	35	3	1
588	200*****	36	10	4
589	200*****	37	1	1
590	200*****	38	2	1
591	200*****	39	1	1
592	200*****	40	10	4
593	200*****	41	3	1
594	200*****	42	5	2
595	200*****	43	5	2
596	200*****	44	6	2
597	200*****	45	3	1
598	200*****	46	3	1
599	200*****	47	4	2
600	200*****	48	8	3
601	200*****	49	1	1
602	200*****	50	9	3
603	200*****	51	3	1
604	200*****	52	10	4
605	200*****	53	5	2
606	200*****	54	1	1
607	200*****	55	2	1
608	200*****	56	3	1
609	200*****	57	9	3
610	200*****	58	11	4
611	200*****	59	12	4
612	200*****	60	11	4
613	200*****	60	1	1
614	200*****	62	10	4
615	200*****	63	2	1
616	200*****	64	5	2
617	200*****	65	4	2
618	200*****	66	8	3
619	200*****	67	5	2
620	200*****	67	10	4
621	200*****	69	11	4
622	200*****	70	6	2
623	200*****	71	3	1
624	200*****	72	1	1
625	200*****	72	1	1
626	200*****	74	5	2
627	200*****	75	10	4
628	200*****	76	1	1
629	200*****	76	10	4
630	200*****	76	3	1
631	200*****	79	7	3
632	200*****	80	2	1
633	200*****	81	1	1
634	200*****	82	7	3
635	200*****	83	3	1
636	200*****	84	1	1
637	200*****	85	2	1
638	200*****	86	3	1
639	200*****	87	7	3
640	200*****	88	1	1
641	200*****	89	4	2
642	200*****	90	9	3
643	200*****	91	1	1
644	200*****	91	8	3
645	200*****	93	6	2
646	200*****	94	8	3
647	200*****	95	4	2
648	200*****	96	6	2
649	200*****	97	3	1
650	200*****	98	10	4
651	200*****	99	7	3
652	200*****	100	10	4
653	200*****	101	9	3
654	200*****	102	11	4
655	200*****	102	2	1
656	200*****	104	2	1
657	200*****	105	2	1
658	200*****	106	4	2
659	200*****	107	12	4
660	200*****	108	1	1
661	200*****	109	5	2
662	200*****	109	11	4
663	200*****	111	6	2
664	200*****	112	1	1
665	200*****	113	1	1
666	200*****	114	12	4
667	200*****	114	2	1
668	200*****	116	5	2
669	200*****	117	10	4
670	200*****	118	9	3
671	200*****	119	10	4
672	200*****	120	5	2
673	200*****	121	2	1
674	200*****	122	2	1
675	200*****	123	11	4
676	200*****	124	4	2
677	200*****	125	3	1
678	200*****	126	4	2
679	200*****	127	8	3
680	200*****	127	6	2
681	200*****	129	12	4
682	200*****	129	4	2
683	200*****	131	7	3
684	200*****	132	2	1
685	200*****	132	4	2
686	200*****	132	3	1
687	200*****	132	11	4
688	200*****	136	2	1
689	201*****	137	4	2
690	200*****	138	3	1
691	200*****	139	4	2
692	200*****	140	1	1
693	200*****	140	6	2
694	201*****	140	1	1
695	200*****	140	7	3
696	200*****	144	12	4
697	200*****	145	12	4
698	200*****	146	2	1
699	200*****	147	9	3
700	200*****	148	8	3
701	200*****	149	8	3
702	201*****	150	8	3
703	200*****	151	8	3
704	200*****	151	8	3
705	200*****	151	10	4
706	200*****	151	4	2
707	200*****	155	11	4
708	200*****	156	7	3
709	200*****	156	12	4
710	200*****	156	4	2
711	200*****	159	1	1
712	200*****	159	12	4
713	200*****	161	12	4
714	200*****	162	6	2
715	200*****	162	5	2
716	200*****	164	12	4
717	200*****	165	4	2
718	200*****	165	1	1
719	200*****	167	3	1
720	200*****	168	7	3
721	200*****	168	8	3
722	200*****	170	6	2
723	200*****	171	1	1
724	200*****	171	9	3
725	200*****	173	3	1
726	200*****	174	7	3
727	200*****	175	12	4
728	200*****	176	3	1
729	200*****	177	1	1
730	200*****	178	8	3
731	200*****	178	8	3
732	200*****	178	10	4
733	200*****	178	1	1
734	200*****	178	1	1
735	200*****	178	5	2
736	200*****	178	1	1
737	200*****	178	2	1
738	200*****	178	6	2
739	200*****	178	9	3
740	200*****	178	6	2
741	201*****	178	4	2
742	200*****	178	12	4
743	200*****	178	8	3
744	200*****	192	3	1
745	200*****	193	2	1
746	200*****	194	8	3
747	200*****	195	5	2
748	200*****	196	11	4
749	200*****	196	3	1
750	200*****	196	3	1
751	200*****	196	6	3
752	200*****	196	5	3
753	200*****	201	8	3
754	200*****	201	9	3
755	200*****	203	6	2
756	200*****	203	2	1
757	200*****	205	5	2
758	200*****	206	8	3
759	200*****	206	11	4
760	200*****	208	7	3
761	200*****	208	6	2
762	200*****	210	10	4
763	200*****	211	5	2
764	200*****	211	3	1
765	200*****	213	7	3
766	200*****	213	1	1
767	200*****	213	8	3
768	200*****	213	5	2
769	200*****	217	1	1
770	200*****	218	8	3
771	200*****	219	6	2
772	200*****	219	10	4
773	200*****	219	4	3
774	200*****	219	1	1
775	200*****	219	11	4
776	200*****	219	10	4
777	200*****	219	9	3
778	200*****	219	10	4
779	200*****	219	10	4
780	200*****	228	4	2
781	200*****	229	8	3
782	200*****	230	11	4
783	200*****	231	12	4
784	200*****	232	10	4
785	200*****	232	1	1
786	200*****	234	8	3
787	200*****	235	8	3
788	200*****	235	1	1
789	200*****	235	10	4
790	200*****	238	3	1
791	200*****	238	4	2
792	200*****	238	3	1
793	200*****	241	2	1
794	200*****	242	7	3
795	200*****	243	1	1
796	200*****	244	4	2
797	200*****	244	1	1
798	200*****	246	4	2
799	200*****	246	10	4
800	200*****	246	4	2
801	200*****	249	12	4
802	200*****	249	9	3
803	200*****	249	12	4
804	200*****	249	9	3
805	200*****	249	12	4
806	200*****	249	12	4
807	200*****	249	6	2
808	200*****	249	3	1
809	200*****	249	8	3
810	200*****	249	10	4
811	200*****	249	8	3
812	200*****	249	5	2
813	200*****	249	9	3
814	200*****	249	3	1
815	200*****	249	1	1
816	200*****	249	9	3
817	200*****	249	9	3
818	200*****	249	2	2
819	200*****	249	6	2
820	200*****	249	3	1
821	200*****	249	10	4
822	201*****	249	4	2
823	200*****	249	10	4
824	200*****	249	12	4
825	200*****	249	11	4
826	200*****	249	1	1
827	200*****	249	1	1
828	201*****	249	8	3
829	200*****	277	6	2
830	200*****	277	1	1
831	200*****	279	12	4
832	200*****	279	10	4
833	200*****	281	2	1
834	200*****	282	3	1
835	200*****	282	4	2
836	200*****	282	3	1
837	200*****	285	8	3
838	200*****	286	2	1
839	200*****	286	11	4
840	200*****	286	8	3
841	200*****	286	2	1
842	200*****	286	10	4
843	200*****	286	1	1
844	200*****	292	4	2
845	200*****	292	3	1
846	200*****	294	11	4
847	200*****	294	5	2
848	200*****	296	7	3
849	200*****	297	3	1
850	200*****	297	8	3
851	200*****	299	6	2
852	200*****	299	9	3
853	200*****	299	6	2
854	200*****	302	12	4
855	200*****	303	7	3
856	200*****	303	5	2
857	200*****	303	7	3
858	200*****	303	11	4
859	200*****	307	2	1
860	200*****	308	6	2
861	200*****	308	9	3
862	200*****	310	7	3
863	200*****	310	9	3
864	200*****	310	5	2
865	200*****	310	5	2
866	200*****	310	11	4
867	200*****	310	11	4
868	200*****	310	2	1
869	200*****	310	5	2
870	200*****	310	9	3
871	200*****	310	9	3
872	200*****	310	3	1
873	200*****	310	10	4
874	200*****	310	6	2
875	200*****	310	6	2
876	200*****	310	12	4
877	200*****	310	8	3
878	200*****	310	5	2
879	200*****	310	9	3
880	200*****	310	7	3
881	200*****	310	6	2
882	200*****	310	2	1
883	200*****	310	4	2
884	200*****	310	8	3
885	200*****	310	8	3
886	200*****	310	8	3
887	200*****	310	6	2
888	200*****	310	12	4
889	200*****	310	4	2
890	200*****	310	12	4
891	200*****	310	11	4
892	201*****	310	5	2
893	201*****	310	4	2
894	200*****	310	10	4
895	200*****	310	12	4
896	201*****	310	10	4
897	200*****	310	6	2
898	200*****	310	7	3
899	200*****	310	11	4
900	200*****	310	1	1
901	200*****	310	10	4
902	200*****	310	11	4
903	200*****	310	10	4
904	200*****	310	3	1
905	200*****	310	3	1
906	200*****	310	8	3
907	200*****	310	10	4
908	200*****	310	11	4
909	200*****	310	12	4
910	200*****	310	3	1
911	201*****	310	3	1
912	200*****	310	1	1
913	200*****	310	4	2
914	200*****	310	6	2
915	200*****	310	12	4
916	200*****	310	8	3
917	200*****	310	1	1
918	200*****	310	10	4
919	200*****	310	10	4
920	200*****	368	8	3
921	200*****	368	3	1
922	201*****	370	2	1
923	200*****	371	6	2
924	200*****	371	9	3
925	200*****	373	5	2
926	200*****	374	2	1
927	200*****	375	3	1
928	200*****	376	8	3
929	200*****	376	3	1
930	200*****	376	6	2
931	200*****	376	6	2
932	200*****	376	10	4
933	200*****	376	9	3
934	200*****	376	11	4
935	201*****	376	6	2
936	200*****	376	4	2
937	200*****	376	9	3
938	200*****	376	1	1
939	201*****	387	8	3
940	200*****	387	3	1
941	200*****	387	2	1
942	200*****	390	5	2
943	200*****	391	10	4
944	200*****	391	11	4
945	200*****	391	3	1
946	200*****	394	3	1
947	201*****	394	3	1
948	200*****	396	8	3
949	200*****	397	5	2
950	200*****	398	1	1
951	200*****	398	11	4
952	200*****	398	10	4
953	200*****	398	10	4
954	200*****	398	6	2
955	200*****	398	8	3
956	200*****	398	8	3
957	200*****	398	11	4
958	200*****	398	6	2
959	200*****	398	5	2
960	200*****	408	5	2
961	200*****	409	12	4
962	200*****	409	12	4
963	200*****	409	10	4
964	200*****	412	5	2
965	201*****	413	3	1
966	200*****	413	11	4
967	200*****	413	8	3
968	200*****	413	3	1
969	200*****	413	1	1
970	200*****	413	11	4
971	200*****	413	8	3
972	200*****	413	2	1
973	200*****	413	3	1
974	200*****	422	2	1
975	200*****	422	6	2
976	200*****	422	2	1
977	200*****	422	4	2
978	200*****	422	6	2
979	200*****	422	10	4
980	200*****	422	5	2
981	201*****	422	3	1
982	201*****	422	1	1
983	200*****	422	11	4
984	200*****	422	11	4
985	200*****	422	2	1
986	200*****	422	6	2
987	200*****	422	3	1
988	200*****	422	4	2
989	200*****	422	1	1
990	200*****	422	8	3
991	200*****	422	11	4
992	200*****	422	8	3
993	200*****	422	4	2
994	200*****	422	11	4
995	197*****	422	6	2
996	200*****	422	3	1
997	200*****	422	1	1
998	201*****	422	8	3
999	200*****	422	4	2
1000	200*****	422	9	3
1001	200*****	422	1	1
1002	200*****	422	1	1
1003	200*****	422	3	1
1004	200*****	422	4	2
1005	200*****	422	7	3
1006	200*****	422	7	3
1007	200*****	422	7	3
1008	200*****	422	12	4
1009	200*****	422	3	1
1010	200*****	422	6	2
1011	200*****	422	3	1
1012	200*****	422	12	4
1013	200*****	422	2	1
1014	200*****	422	10	4
1015	200*****	422	11	4
1016	201*****	422	2	1
1017	200*****	422	1	1
1018	200*****	422	11	4
1019	200*****	422	3	1
1020	200*****	422	1	1
1021	201*****	422	5	2
1022	200*****	422	8	3
1023	200*****	422	7	3
1024	200*****	422	11	4
1025	200*****	422	2	1
1026	200*****	422	8	3
1027	200*****	422	7	3
1028	200*****	422	10	4
1029	200*****	422	7	3
1030	201*****	422	5	2
1031	200*****	422	12	4
1032	200*****	422	11	4
1033	201*****	422	5	2
1034	200*****	422	9	3
1035	200*****	422	1	1
1036	200*****	422	5	2
1037	201*****	422	4	2
1038	200*****	422	9	3
1039	200*****	488	5	2
1040	200*****	488	4	2
1041	200*****	488	4	2
1042	200*****	488	10	4
1043	201*****	488	7	3
1044	200*****	493	7	3
1045	200*****	493	1	1
1046	200*****	493	4	2
1047	200*****	493	11	4
1048	200*****	493	5	2
1049	200*****	498	12	4
1050	200*****	498	11	4
1051	200*****	498	12	4
1052	200*****	498	4	2
1053	200*****	498	8	3
1054	200*****	498	1	1
1055	200*****	498	2	1
1056	200*****	498	10	4
1057	201*****	498	1	1
1058	200*****	498	11	4
1059	200*****	498	10	4
1060	200*****	498	2	1
1061	200*****	498	10	4
1062	200*****	498	3	1
1063	201*****	512	1	1
1064	200*****	512	6	2
1065	200*****	514	1	1
1066	200*****	514	2	1
1067	200*****	516	8	3
1068	200*****	516	8	3
1069	200*****	516	3	1
1070	201*****	516	10	4
1071	200*****	516	2	1
1072	200*****	516	11	4
1073	201*****	516	7	3
1074	200*****	523	5	2
1075	200*****	523	4	2
1076	200*****	523	12	4
1077	200*****	523	9	3
1078	200*****	527	1	1
1079	201*****	528	3	1
1080	200*****	528	4	2
1081	200*****	528	5	2
1082	200*****	528	8	3
1083	200*****	528	5	2
1084	200*****	528	10	4
1085	200*****	528	7	3
1086	200*****	528	10	4
1087	200*****	528	11	4
1088	200*****	528	9	3
1089	200*****	528	11	4
1090	200*****	539	12	4
1091	200*****	539	2	1
1092	200*****	539	10	4
1093	200*****	539	11	4
1094	201*****	543	6	2

## Sheet: U14
The total number and ranking of U14 men from 2014 to 2019
Full name	Date of birth	Grades ranking	Month of birth	Quarter of birth
1	200*****	1	1	1
2	200*****	2	6	2
3	200*****	3	5	2
4	200*****	4	1	1
5	200*****	5	6	2
6	200*****	6	3	1
7	200*****	7	8	3
8	200*****	8	1	1
9	200*****	9	10	4
10	200*****	10	1	1
11	200*****	11	3	1
12	200*****	12	1	1
13	200*****	13	3	1
14	200*****	14	2	1
15	200*****	15	1	1
16	200*****	16	1	1
17	200*****	17	1	1
18	200*****	18	8	3
19	200*****	19	1	1
20	200*****	20	9	3
21	200*****	21	2	1
22	200*****	22	4	2
23	200*****	23	11	4
24	200*****	24	1	1
25	200*****	25	1	1
26	200*****	25	6	2
27	200*****	27	2	1
28	200*****	28	9	3
29	200*****	29	11	4
30	200*****	30	11	4
31	200*****	31	10	4
32	200*****	31	10	4
33	200*****	33	7	3
34	200*****	34	8	3
35	200*****	35	8	3
36	200*****	36	8	3
37	200*****	36	1	1
38	200*****	38	11	4
39	200*****	39	8	3
40	200*****	40	2	1
41	200*****	41	5	2
42	200*****	42	11	4
43	200*****	43	7	3
44	200*****	44	11	4
45	200*****	45	2	1
46	200*****	46	8	3
47	200*****	47	6	2
48	200*****	48	1	1
49	200*****	48	12	4
50	200*****	50	12	1
51	200*****	51	2	1
52	200*****	51	1	1
53	200*****	51	1	1
54	200*****	54	8	3
55	200*****	55	7	3
56	200*****	56	6	2
57	200*****	57	7	3
58	200*****	57	3	1
59	200*****	57	1	1
60	200*****	60	9	3
61	200*****	61	1	1
62	200*****	62	12	4
63	200*****	62	11	4
64	200*****	64	2	1
65	200*****	64	2	1
66	200*****	64	6	2
67	200*****	67	5	2
68	200*****	68	1	1
69	200*****	68	4	2
70	200*****	70	10	4
71	200*****	70	12	4
72	200*****	70	1	1
73	200*****	73	2	1
74	200*****	74	3	1
75	200*****	74	10	4
76	200*****	74	11	4
77	200*****	74	11	4
78	200*****	74	7	3
79	200*****	74	10	4
80	200*****	74	12	4
81	200*****	74	10	4
82	200*****	74	1	1
83	200*****	74	11	4
84	200*****	74	2	1
85	200*****	85	1	1
86	200*****	86	2	1
87	200*****	86	1	1
88	200*****	1	6	2
89	200*****	2	1	1
90	200*****	3	9	3
91	200*****	4	1	1
92	200*****	5	4	2
93	200*****	6	4	2
94	200*****	7	4	2
95	200*****	8	3	1
96	200*****	9	1	1
97	200*****	10	1	1
98	200*****	11	4	2
99	200*****	12	1	1
100	200*****	13	4	2
101	200*****	14	6	2
102	200*****	15	8	3
103	200*****	16	6	2
104	200*****	17	1	1
105	200*****	18	7	3
106	200*****	19	9	3
107	200*****	20	3	1
108	200*****	21	1	1
109	200*****	22	1	1
110	200*****	23	1	1
111	200*****	24	2	1
112	200*****	25	1	1
113	200*****	26	3	1
114	200*****	27	4	2
115	200*****	28	3	1
116	200*****	29	2	1
117	200*****	30	5	2
118	200*****	30	2	1
119	200*****	30	6	2
120	200*****	33	8	3
121	200*****	34	1	1
122	200*****	35	11	4
123	200*****	36	1	1
124	200*****	37	5	2
125	200*****	38	1	1
126	200*****	39	2	1
127	200*****	40	3	1
128	200*****	41	6	2
129	200*****	42	3	1
130	200*****	43	1	1
131	200*****	44	1	1
132	200*****	45	1	1
133	200*****	46	4	2
134	200*****	47	1	1
135	200*****	48	1	1
136	200*****	49	5	2
137	200*****	50	2	1
138	200*****	51	12	4
139	200*****	52	2	1
140	200*****	53	9	3
141	200*****	54	9	3
142	200*****	55	2	1
143	200*****	56	12	4
144	200*****	57	10	4
145	200*****	58	10	4
146	200*****	59	5	2
147	200*****	60	6	2
148	200*****	61	2	1
149	200*****	62	11	4
150	200*****	63	1	1
151	200*****	64	3	1
152	200*****	65	5	2
153	200*****	66	5	2
154	200*****	66	6	2
155	200*****	68	7	3
156	200*****	68	2	1
157	200*****	68	1	1
158	200*****	71	11	4
159	200*****	71	7	3
160	200*****	73	10	4
161	200*****	74	2	1
162	200*****	74	11	4
163	200*****	76	2	1
164	200*****	77	8	3
165	200*****	78	1	1
166	200*****	78	10	4
167	200*****	80	11	4
168	200*****	81	1	1
169	200*****	82	1	1
170	200*****	83	6	2
171	200*****	84	1	1
172	200*****	85	1	1
173	200*****	86	1	1
174	200*****	86	11	4
175	200*****	88	10	4
176	200*****	88	2	1
177	200*****	90	1	1
178	200*****	90	1	1
179	200*****	90	2	1
180	200*****	90	10	4
181	200*****	90	7	3
182	200*****	95	12	4
183	200*****	95	1	1
184	200*****	95	12	4
185	200*****	95	2	1
186	200*****	99	11	4
187	200*****	99	6	2
188	200*****	99	2	1
189	200*****	102	10	4
190	200*****	102	3	1
191	200*****	102	1	1
192	200*****	105	5	2
193	200*****	106	1	1
194	200*****	106	4	2
195	200*****	106	4	2
196	200*****	109	3	1
197	200*****	109	6	2
198	200*****	109	6	2
199	200*****	112	7	3
200	200*****	112	8	3
201	200*****	112	1	1
202	200*****	112	4	2
203	200*****	116	8	3
204	200*****	116	7	3
205	200*****	118	11	4
206	200*****	118	4	2
207	200*****	118	10	4
208	200*****	118	11	4
209	200*****	118	7	3
210	200*****	1	1	1
211	200*****	2	1	1
212	200*****	3	8	3
213	200*****	4	11	4
214	200*****	5	6	2
215	200*****	6	10	4
216	200*****	7	11	4
217	200*****	8	1	1
218	200*****	9	3	1
219	200*****	10	8	3
220	200*****	11	1	1
221	200*****	12	1	1
222	200*****	13	1	1
223	200*****	14	1	1
224	200*****	15	9	3
225	200*****	16	6	2
226	200*****	17	8	3
227	200*****	18	11	4
228	200*****	19	11	4
229	200*****	20	10	4
230	200*****	21	2	1
231	200*****	22	9	3
232	200*****	23	1	1
233	200*****	24	1	1
234	200*****	24	1	1
235	200*****	26	12	4
236	200*****	27	3	1
237	200*****	28	5	2
238	200*****	28	11	4
239	200*****	30	4	2
240	200*****	31	7	3
241	200*****	32	8	3
242	200*****	33	7	3
243	200*****	34	1	1
244	200*****	35	12	4
245	200*****	36	2	1
246	200*****	36	12	4
247	200*****	38	12	4
248	200*****	39	5	2
249	200*****	40	6	2
250	200*****	41	5	2
251	200*****	42	3	1
252	200*****	42	1	1
253	200*****	44	10	4
254	200*****	45	7	3
255	200*****	46	5	2
256	200*****	47	10	4
257	200*****	48	6	2
258	200*****	49	1	1
259	200*****	49	10	4
260	200*****	51	12	4
261	200*****	51	11	4
262	200*****	51	8	3
263	200*****	51	6	2
264	200*****	51	6	2
265	200*****	51	7	3
266	200*****	51	12	4
267	200*****	51	6	2
268	200*****	51	2	1
269	200*****	51	11	4
270	200*****	61	6	2
271	200*****	62	6	2
272	200*****	63	1	1
273	200*****	64	6	2
274	200*****	64	2	1
275	200*****	64	5	2
276	200*****	67	10	4
277	200*****	67	6	2
278	200*****	67	1	1
279	200*****	67	6	2
280	200*****	67	6	2
281	200*****	67	2	1
282	200*****	67	12	4
283	200*****	67	2	1
284	200*****	67	12	4
285	200*****	67	11	4
286	200*****	67	11	4
287	200*****	67	6	2
288	200*****	79	8	3
289	200*****	79	11	4
290	200*****	81	6	2
291	200*****	81	11	4
292	200*****	83	11	4
293	200*****	84	6	2
294	200*****	84	4	2
295	200*****	86	6	2
296	200*****	87	2	1
297	200*****	88	6	2
298	200*****	89	5	2
299	200*****	89	4	2
300	200*****	91	2	1
301	200*****	91	4	2
302	200*****	93	1	1
303	200*****	93	8	3
304	200*****	93	11	4
305	200*****	93	4	2
306	200*****	93	11	4
307	200*****	93	8	3
308	200*****	99	6	2
309	200*****	99	7	3
310	200*****	99	4	2
311	200*****	102	4	2
312	200*****	103	1	1
313	200*****	103	11	4
314	200*****	103	9	3
315	200*****	103	3	1
316	200*****	103	4	2
317	200*****	103	9	3
318	200*****	103	2	1
319	200*****	103	1	1
320	200*****	103	3	1
321	200*****	103	5	2
322	200*****	103	5	2
323	200*****	103	10	4
324	200*****	115	10	4
325	200*****	115	2	1
326	200*****	115	8	3
327	200*****	118	12	3
328	200*****	118	4	2
329	200*****	120	9	3
330	200*****	121	11	4
331	200*****	1	1	1
332	200*****	2	1	1
333	200*****	3	1	1
334	200*****	4	1	1
335	200*****	5	5	2
336	200*****	6	1	1
337	200*****	7	7	3
338	200*****	8	3	1
339	200*****	9	12	4
340	200*****	10	3	1
341	200*****	11	1	1
342	200*****	12	8	3
343	200*****	13	6	2
344	200*****	14	1	1
345	200*****	15	9	3
346	200*****	16	1	1
347	200*****	17	8	3
348	200*****	18	6	2
349	200*****	19	9	3
350	200*****	20	11	4
351	200*****	21	1	1
352	200*****	22	12	4
353	200*****	23	11	4
354	200*****	24	12	4
355	200*****	25	2	1
356	200*****	26	9	3
357	200*****	27	2	1
358	200*****	28	5	2
359	200*****	29	6	2
360	200*****	30	3	1
361	200*****	31	10	4
362	200*****	32	10	4
363	200*****	33	7	3
364	200*****	34	6	2
365	200*****	35	1	1
366	200*****	36	2	1
367	200*****	37	12	4
368	200*****	37	9	3
369	200*****	39	6	2
370	200*****	40	6	2
371	200*****	41	1	1
372	200*****	41	4	2
373	200*****	43	4	2
374	200*****	43	8	3
375	200*****	45	1	1
376	200*****	46	8	3
377	200*****	46	2	1
378	200*****	48	8	3
379	200*****	48	8	3
380	200*****	50	4	2
381	200*****	50	4	2
382	200*****	52	6	2
383	200*****	52	7	3
384	200*****	54	6	2
385	200*****	54	3	1
386	200*****	56	6	2
387	200*****	57	1	1
388	200*****	58	3	1
389	200*****	59	6	2
390	200*****	59	11	4
391	200*****	61	4	2
392	200*****	61	7	3
393	200*****	61	2	1
394	200*****	61	11	4
395	200*****	61	7	3
396	200*****	61	1	1
397	200*****	67	10	4
398	200*****	67	3	1
399	200*****	67	10	4
400	200*****	70	1	1
401	200*****	70	12	4
402	200*****	72	2	1
403	200*****	73	2	1
404	200*****	73	8	3
405	200*****	73	6	2
406	200*****	73	2	1
407	200*****	73	1	1
408	200*****	73	10	4
409	200*****	73	9	3
410	200*****	80	12	4
411	200*****	81	6	2
412	200*****	82	4	2
413	200*****	83	3	1
414	200*****	84	7	3
415	200*****	84	6	2
416	200*****	84	12	4
417	200*****	84	12	4
418	200*****	88	8	3
419	200*****	88	5	2
420	200*****	88	9	3
421	200*****	91	7	3
422	200*****	91	11	4
423	200*****	93	3	1
424	200*****	93	3	1
425	200*****	93	1	1
426	200*****	93	8	3
427	200*****	93	2	1
428	200*****	98	5	2
429	200*****	99	11	4
430	200*****	100	1	1
431	200*****	101	3	1
432	200*****	101	11	4
433	200*****	101	2	1
434	200*****	101	4	2
435	200*****	101	10	4
436	200*****	101	5	2
437	200*****	101	3	1
438	200*****	101	11	4
439	200*****	101	6	2
440	200*****	101	3	1
441	200*****	101	11	4
442	200*****	101	10	4
443	200*****	101	7	3
444	200*****	114	8	3
445	200*****	114	12	4
446	200*****	116	2	1
447	200*****	116	5	2
448	200*****	1	3	1
449	200*****	2	1	1
450	200*****	3	1	1
451	200*****	4	9	3
452	200*****	5	12	4
453	200*****	6	11	4
454	200*****	7	3	1
455	200*****	8	2	1
456	200*****	9	3	1
457	200*****	10	12	4
458	200*****	11	11	4
459	200*****	12	6	2
460	200*****	13	2	1
461	200*****	14	8	3
462	200*****	15	12	4
463	200*****	16	2	1
464	200*****	17	11	4
465	200*****	18	1	1
466	200*****	19	4	2
467	200*****	20	1	1
468	200*****	21	2	1
469	200*****	22	1	1
470	200*****	23	2	1
471	200*****	24	6	2
472	200*****	25	7	3
473	200*****	26	6	2
474	200*****	27	6	2
475	200*****	28	6	2
476	200*****	29	11	4
477	200*****	29	1	1
478	200*****	31	3	1
479	200*****	31	2	1
480	200*****	33	12	4
481	200*****	34	3	1
482	200*****	35	4	2
483	200*****	36	1	1
484	200*****	37	1	1
485	200*****	37	11	4
486	200*****	39	8	3
487	200*****	40	10	4
488	200*****	41	1	1
489	200*****	42	6	2
490	200*****	43	6	2
491	200*****	44	4	2
492	200*****	45	8	3
493	200*****	46	6	2
494	200*****	47	4	2
495	200*****	48	1	1
496	200*****	49	6	2
497	200*****	49	8	3
498	200*****	51	1	1
499	200*****	51	7	3
500	200*****	53	3	1
501	200*****	54	6	2
502	200*****	55	3	1
503	200*****	56	7	3
504	200*****	56	9	3
505	200*****	58	9	3
506	200*****	59	1	1
507	200*****	59	5	2
508	200*****	61	2	1
509	200*****	62	1	1
510	200*****	63	12	4
511	200*****	64	7	3
512	200*****	64	5	2
513	200*****	64	10	4
514	200*****	64	1	1
515	200*****	64	2	1
516	200*****	64	3	1
517	200*****	64	3	1
518	200*****	64	10	4
519	200*****	64	2	1
520	200*****	64	6	2
521	200*****	64	4	2
522	200*****	64	1	1
523	200*****	64	5	2
524	200*****	64	4	2
525	200*****	64	1	1
526	200*****	64	4	2
527	200*****	64	11	4
528	200*****	64	1	1
529	200*****	64	7	3
530	200*****	64	8	3
531	200*****	64	10	4
532	200*****	64	12	4
533	200*****	64	5	2
534	200*****	64	6	2
535	200*****	64	8	3
536	200*****	89	2	1
537	200*****	90	5	2
538	200*****	90	7	3
539	200*****	92	8	3
540	200*****	92	8	3
541	200*****	92	9	3
542	200*****	92	12	4
543	200*****	96	1	1
544	200*****	96	6	2
545	200*****	96	6	2
546	200*****	99	2	1
547	200*****	100	3	1
548	200*****	100	4	2
549	200*****	100	10	4
550	200*****	100	6	2
551	200*****	100	2	1
552	200*****	100	3	1
553	200*****	100	2	1
554	200*****	100	6	2
555	200*****	100	8	3
556	200*****	100	4	2
557	200*****	100	1	1
558	200*****	111	12	4
559	200*****	112	3	1
560	200*****	113	12	4
561	200*****	1	3	1
562	200*****	2	1	1
563	200*****	3	6	2
564	200*****	4	6	2
565	200*****	5	2	1
566	200*****	6	10	4
567	200*****	7	8	3
568	200*****	8	2	1
569	200*****	9	9	3
570	200*****	10	2	1
571	200*****	11	6	2
572	200*****	12	10	4
573	200*****	13	8	3
574	200*****	14	1	1
575	200*****	15	2	1
576	200*****	16	6	2
577	200*****	17	11	4
578	200*****	18	1	1
579	200*****	19	6	3
580	200*****	20	1	1
581	200*****	21	2	1
582	200*****	22	9	3
583	200*****	23	1	1
584	200*****	24	3	1
585	200*****	25	8	3
586	200*****	26	6	2
587	200*****	27	2	1
588	200*****	28	11	4
589	200*****	29	12	4
590	200*****	30	11	4
591	200*****	31	5	2
592	200*****	32	4	2
593	200*****	33	5	2
594	200*****	34	1	1
595	200*****	35	12	4
596	200*****	36	5	2
597	200*****	37	12	4
598	200*****	38	11	4
599	200*****	39	8	3
600	200*****	40	2	1
601	200*****	41	6	2
602	200*****	42	1	1
603	200*****	43	4	2
604	200*****	44	8	3
605	200*****	45	7	3
606	200*****	46	3	1
607	200*****	47	12	4
608	200*****	48	2	1
609	200*****	49	7	3
610	200*****	50	8	3
611	200*****	51	9	3
612	200*****	52	10	4
613	200*****	53	9	3
614	200*****	54	8	3
615	200*****	55	6	2
616	200*****	55	10	4
617	200*****	57	1	1
618	200*****	58	5	2
619	200*****	59	11	4
620	200*****	60	4	2
621	200*****	61	10	4
622	200*****	62	8	3
623	200*****	63	4	2
624	200*****	64	8	3
625	200*****	65	11	4
626	200*****	66	5	2
627	200*****	67	10	4
628	200*****	68	6	2
629	200*****	69	6	2
630	200*****	70	3	1
631	200*****	71	1	1
632	200*****	72	3	1
633	200*****	73	1	1
634	200*****	74	2	1
635	200*****	75	10	4
636	200*****	76	6	2
637	200*****	77	2	1
638	200*****	78	1	1
639	200*****	79	12	4
640	200*****	80	3	1
641	200*****	81	5	2
642	200*****	82	8	3
643	200*****	82	1	1
644	200*****	84	4	2
645	200*****	85	3	1
646	200*****	86	11	4
647	200*****	87	1	1
648	200*****	88	8	3
649	200*****	89	1	1
650	200*****	90	1	1
651	200*****	90	5	2
652	200*****	92	1	1
653	200*****	93	3	1
654	200*****	94	6	2
655	200*****	95	7	3
656	200*****	96	5	2
657	200*****	97	2	1
658	200*****	98	3	1
659	200*****	99	10	4
660	200*****	100	5	2
661	200*****	101	9	3
662	200*****	102	4	2
663	200*****	103	1	1
664	200*****	104	1	1
665	200*****	105	1	1
666	200*****	106	7	3
667	200*****	107	5	2
668	200*****	108	2	1
669	200*****	109	6	2
670	200*****	110	1	1
671	200*****	111	12	4
672	200*****	112	1	1
673	200*****	113	10	4
674	200*****	114	3	1
675	200*****	115	2	1
676	200*****	116	1	1
677	200*****	117	6	2
678	200*****	117	4	2
679	200*****	119	1	1
680	200*****	120	3	1
681	200*****	121	3	1
682	200*****	121	1	1
683	200*****	121	2	1
684	200*****	121	8	3
685	200*****	121	3	1
686	200*****	121	3	1
687	200*****	121	5	2
688	200*****	121	5	2
689	200*****	129	1	1
690	200*****	130	2	1
691	200*****	131	3	1
692	200*****	132	6	2
693	200*****	133	12	4
694	200*****	133	2	1
695	200*****	133	11	4
696	200*****	136	3	1
697	200*****	136	8	3
698	200*****	138	3	1
699	200*****	138	6	2
700	200*****	140	10	4
701	200*****	141	12	4
702	200*****	141	3	1
703	200*****	143	6	2
704	200*****	144	7	3
705	200*****	145	7	3
706	200*****	146	6	2
707	200*****	146	8	3
708	200*****	148	5	2
709	200*****	148	10	4
710	200*****	148	12	4
711	200*****	148	1	1
712	200*****	152	5	2
713	200*****	153	11	3
714	200*****	153	5	2
715	200*****	153	3	1
716	200*****	153	11	4
717	200*****	157	7	3
718	200*****	158	5	2
719	200*****	159	3	1
720	200*****	159	7	3
721	200*****	159	2	1
722	200*****	159	1	1
723	200*****	159	2	1
724	200*****	164	6	2
725	200*****	164	3	1
726	200*****	166	3	1
727	200*****	166	8	3
728	200*****	166	7	3
729	200*****	169	7	3
730	200*****	169	4	2
731	200*****	171	11	4
732	200*****	171	3	1
733	200*****	173	5	2
734	200*****	173	3	1
735	200*****	175	5	2
736	200*****	175	7	3
737	200*****	175	2	1
738	200*****	175	3	1
739	200*****	175	4	1
740	200*****	175	11	4
741	200*****	175	4	2
742	200*****	175	12	4
743	200*****	183	6	2
744	200*****	184	1	1
745	200*****	184	12	4
746	200*****	186	2	1
747	200*****	187	5	2
748	200*****	187	10	4
749	200*****	187	3	1
750	200*****	187	11	4
751	200*****	187	8	3
752	200*****	187	12	4
753	200*****	187	11	4
754	200*****	187	6	2
755	200*****	195	10	4
756	200*****	196	2	1
757	200*****	197	10	4
758	200*****	197	6	2
759	200*****	197	12	4
760	200*****	197	9	3
761	200*****	201	5	2
762	200*****	202	6	2
763	200*****	203	8	3
764	200*****	204	3	1
765	200*****	204	4	2
766	200*****	204	4	2
767	200*****	204	6	2
768	200*****	204	11	4
769	200*****	204	1	1
770	200*****	204	2	1
771	200*****	204	7	3
772	200*****	204	10	4
773	200*****	204	1	1
774	200*****	214	12	4
775	200*****	215	3	1
776	200*****	215	4	2
777	200*****	217	10	4
778	200*****	217	1	1
779	200*****	217	1	1
780	200*****	217	5	2
781	200*****	221	10	4
782	200*****	222	3	1
783	200*****	222	2	1
784	200*****	222	1	1
785	200*****	222	7	3
786	200*****	222	10	4
787	200*****	227	7	3
788	200*****	227	12	4
789	200*****	227	10	4
790	200*****	227	5	2
791	200*****	231	4	2
792	200*****	231	10	4
793	200*****	231	5	2
794	200*****	231	5	2
795	200*****	231	1	1
796	200*****	231	3	1
797	200*****	231	2	1
798	200*****	231	12	4
799	200*****	231	11	4
800	200*****	231	11	4
801	200*****	241	6	2
802	200*****	242	11	4
803	200*****	242	10	4
804	200*****	242	2	1
805	200*****	242	1	1
806	200*****	242	10	4
807	200*****	242	8	3
808	200*****	242	4	2
809	200*****	242	5	2
810	200*****	242	7	3
811	200*****	242	11	4
812	200*****	242	12	4
813	200*****	242	10	4
814	200*****	242	4	2
815	200*****	242	11	4
816	200*****	242	3	1
817	200*****	242	11	4
818	200*****	242	10	4
819	200*****	259	12	4
820	200*****	259	4	2
821	200*****	259	1	1
822	200*****	259	7	3
823	200*****	259	4	2
824	200*****	259	11	4
825	200*****	259	11	4
826	200*****	266	2	1
827	200*****	267	2	1
828	200*****	267	9	3
829	200*****	267	7	3
830	200*****	267	5	2
831	200*****	267	10	4
832	200*****	267	8	3
833	200*****	267	3	1
834	200*****	267	8	3
835	200*****	267	3	1
836	200*****	267	10	4
837	200*****	267	7	3
838	200*****	267	4	2
839	200*****	279	5	2
840	200*****	279	7	3
841	200*****	279	4	2
842	200*****	279	8	3
843	200*****	283	10	4
844	200*****	283	8	3
845	200*****	285	9	3
846	200*****	286	2	1
847	200*****	286	6	2
848	200*****	286	9	3
849	200*****	286	12	4
850	200*****	286	5	2
851	200*****	291	7	3
852	200*****	291	10	4
853	200*****	293	12	4
854	200*****	293	7	3
855	200*****	295	5	2
856	200*****	295	1	1
857	200*****	297	11	4
858	200*****	297	3	1
859	200*****	297	9	3
860	200*****	297	8	3

## Sheet: U16
The total number and ranking of U16 men from 2014 to 2019
Full name	Date of birth	grades ranking	month of birth	Quarter of birth
1	200*****	1	9	3
2	199*****	2	6	2
3	200*****	3	2	1
4	200*****	4	4	2
5	200*****	5	4	2
6	199*****	6	5	2
7	200*****	7	10	4
8	199*****	8	1	1
9	200*****	9	4	2
10	200*****	9	1	1
11	199*****	9	5	2
12	199*****	12	9	3
13	199*****	13	1	1
14	200*****	14	6	2
15	199*****	15	3	1
16	200*****	16	4	2
17	200*****	17	4	2
18	199*****	18	1	1
19	199*****	19	5	2
20	199*****	20	7	3
21	200*****	21	1	1
22	199*****	22	2	1
23	200*****	23	6	2
24	200*****	24	3	1
25	200*****	25	7	3
26	200*****	26	3	1
27	199*****	27	10	4
28	200*****	28	5	2
29	199*****	29	7	3
30	200*****	30	5	2
31	200*****	31	1	1
32	200*****	32	4	2
33	200*****	33	6	2
34	199*****	34	11	4
35	199*****	35	10	4
36	199*****	35	2	1
37	200*****	35	2	1
38	200*****	35	3	1
39	199*****	39	12	4
40	199*****	40	2	1
41	200*****	40	1	1
42	200*****	40	5	2
43	199*****	43	1	1
44	200*****	44	2	1
45	199*****	44	4	2
46	200*****	44	1	1
47	200*****	47	3	1
48	200*****	48	7	3
49	200*****	49	6	2
50	200*****	50	8	3
51	200*****	51	6	2
52	200*****	52	8	3
53	200*****	53	10	4
54	199*****	54	2	1
55	199*****	56	3	1
56	200*****	56	2	1
57	200*****	58	8	3
58	199*****	59	8	3
59	200*****	59	1	1
60	200*****	61	5	2
61	200*****	61	2	1
62	199*****	61	4	2
63	200*****	61	1	1
64	200*****	65	12	4
65	200*****	66	7	3
66	199*****	66	4	2
67	200*****	66	3	1
68	200*****	66	1	1
69	200*****	70	5	2
70	200*****	70	11	4
71	200*****	70	10	4
72	200*****	70	5	2
73	200*****	70	2	1
74	199*****	70	11	4
75	200*****	76	4	2
76	200*****	76	2	1
77	200*****	76	1	1
78	200*****	79	3	1
79	200*****	80	1	1
80	200*****	80	1	1
81	199*****	80	2	1
82	200*****	80	10	4
83	200*****	84	3	1
84	200*****	84	1	1
85	199*****	84	10	4
86	199*****	84	12	4
87	199*****	84	1	1
88	200*****	89	12	4
89	199*****	89	2	1
90	200*****	89	7	3
91	199*****	89	3	1
92	200*****	89	4	2
93	200*****	94	1	1
94	199*****	94	1	1
95	200*****	94	1	1
96	200*****	94	8	3
97	200*****	94	2	1
98	199*****	94	8	3
99	200*****	100	11	4
100	200*****	100	6	2
101	200*****	100	2	1
102	200*****	100	12	4
103	200*****	100	12	4
104	200*****	100	4	2
105	98****	1	1	1
106	98****	2	7	3
107	98****	3	10	4
108	99****	4	9	3
109	200*****	5	2	1
110	98****	6	12	4
111	98****	7	7	3
112	99****	8	1	1
113	98****	9	1	1
114	98****	10	2	1
115	98****	10	8	3
116	99****	10	1	1
117	****	13	4	2
118	98****	14	10	4
119	98****	15	8	3
120	99****	16	11	4
121	99****	17	2	1
122	98****	18	3	1
123	10****	19	4	2
124	****	20	4	2
125	99****	20	9	3
126	98****	20	10	4
127	98****	23	5	2
128	99****	24	2	1
129	98****	25	6	2
130	10****	26	2	1
131	99****	26	5	2
132	990*****	28	6	2
133	990*****	29	3	1
134	****	30	1	1
135	98****	30	5	2
136	98****	32	10	4
137	199*****	33	4	2
138	98****	34	11	4
139	98****	35	3	1
140	98****	36	4	2
141	****	36	1	1
142	99****	38	2	1
143	98****	39	7	3
144	****	40	1	1
145	201*****	40	1	1
146	99****	42	12	4
147	10****	43	1	1
148	98****	44	2	1
149	98****	45	2	1
150	10****	46	4	2
151	****	46	7	3
152	99****	48	8	3
153	10****	48	1	1
154	201*****	50	1	1
155	99****	50	2	1
156	****	50	12	4
157	****	53	1	1
158	****	53	1	1
159	****	53	9	3
160	99****	56	8	3
161	99****	56	1	1
162	****	56	3	1
163	98****	56	7	3
164	****	56	9	3
165	****	56	7	3
166	98****	62	11	4
167	****	62	2	1
168	98****	62	11	4
169	****	62	2	1
170	****	62	7	3
171	****	62	4	2
172	99****	62	10	4
173	99****	69	4	2
174	99****	69	10	4
175	99****	69	7	3
176	****	72	5	2
177	****	72	2	1
178	98****	72	2	1
179	98****	72	7	3
180	99****	72	2	1
181	98****	77	10	4
182	99****	77	4	2
183	10****	77	1	1
184	****	80	3	1
185	99****	80	11	4
186	98****	80	7	3
187	98****	80	8	4
188	99****	80	10	4
189	99****	80	5	2
190	99****	80	8	3
191	99****	80	7	3
192	20****	80	6	2
193	****	80	5	2
194	98****	90	1	1
195	****	90	10	4
196	98****	90	4	2
197	99****	90	2	1
198	99****	90	8	3
199	****	90	2	1
200	98****	90	1	1
201	99****	90	6	2
202	99****	90	5	2
203	98****	90	1	1
204	98****	90	3	1
205	99****	90	11	4
206	98****	90	12	4
207	****	90	6	2
208	****	90	1	1
209	98****	90	8	3
210	200*****	1	3	1
211	200*****	2	3	1
212	200*****	3	4	2
213	200*****	4	9	3
214	200*****	5	3	1
215	200*****	6	1	1
216	200*****	7	5	2
217	200*****	8	1	1
218	200*****	9	1	1
219	200*****	9	1	1
220	200*****	11	6	2
221	200*****	12	4	2
222	200*****	13	12	4
223	200*****	14	2	1
224	200*****	15	8	3
225	200*****	16	5	2
226	200*****	17	1	1
227	200*****	18	3	1
228	200*****	19	3	1
229	200*****	20	7	3
230	200*****	21	7	3
231	200*****	22	9	3
232	200*****	22	10	4
233	200*****	24	1	1
234	200*****	25	1	1
235	200*****	26	4	2
236	200*****	27	1	1
237	200*****	28	1	1
238	200*****	29	6	2
239	200*****	30	4	2
240	200*****	31	1	1
241	200*****	32	2	1
242	200*****	32	10	4
243	200*****	34	1	1
244	200*****	35	2	1
245	200*****	35	1	1
246	200*****	37	4	2
247	200*****	38	5	2
248	200*****	38	2	1
249	200*****	40	2	1
250	200*****	41	5	2
251	200*****	42	6	2
252	200*****	43	4	2
253	200*****	43	5	2
254	200*****	45	2	1
255	200*****	45	3	1
256	200*****	47	7	3
257	200*****	47	1	1
258	200*****	49	8	3
259	200*****	50	1	1
260	200*****	51	10	4
261	200*****	52	6	2
262	200*****	53	10	4
263	200*****	54	5	2
264	200*****	54	11	4
265	200*****	56	2	1
266	200*****	57	3	1
267	200*****	57	9	3
268	200*****	59	9	3
269	200*****	59	11	4
270	200*****	61	12	4
271	200*****	61	3	1
272	200*****	61	12	4
273	200*****	61	9	3
274	200*****	61	3	1
275	200*****	66	2	1
276	200*****	66	7	3
277	200*****	68	8	3
278	200*****	68	8	3
279	200*****	68	12	4
280	200*****	71	8	3
281	200*****	71	9	3
282	200*****	71	7	3
283	200*****	74	3	1
284	200*****	74	6	2
285	200*****	76	6	2
286	200*****	76	6	2
287	200*****	76	5	2
288	200*****	76	11	4
289	200*****	80	1	1
290	200*****	80	2	1
291	200*****	80	10	4
292	200*****	80	5	2
293	200*****	80	8	3
294	200*****	85	4	2
295	200*****	85	10	4
296	200*****	85	11	4
297	200*****	85	2	1
298	200*****	85	11	4
299	200*****	85	2	1
300	200*****	91	12	4
301	200*****	91	3	1
302	200*****	91	9	3
303	200*****	91	11	4
304	200*****	91	11	4
305	200*****	91	2	1
306	200*****	91	9	3
307	200*****	91	12	4
308	200*****	91	8	3
309	200*****	91	12	4
310	200*****	91	8	3
311	200*****	91	10	4
312	200*****	91	5	2
313	200*****	104	6	2
314	200*****	104	8	3
315	200*****	104	3	1
316	200*****	104	12	4
317	200*****	104	12	4
318	200*****	104	11	4
319	200*****	104	11	4
320	200*****	104	2	1
321	200*****	104	10	4
322	200*****	104	1	1
323	200*****	104	10	4
324	200*****	104	8	3
325	200*****	104	3	1
326	200*****	104	3	1
327	200*****	104	4	2
328	200*****	1	1	1
329	200*****	2	4	2
330	200*****	3	1	1
331	200*****	4	5	2
332	200*****	5	1	1
333	200*****	6	9	3
334	200*****	7	6	2
335	200*****	8	6	2
336	200*****	9	11	4
337	200*****	10	8	3
338	200*****	11	1	1
339	200*****	12	1	1
340	200*****	13	10	4
341	200*****	13	3	1
342	200*****	15	11	4
343	200*****	16	4	2
344	200*****	16	2	1
345	200*****	18	9	3
346	200*****	18	8	3
347	200*****	20	1	1
348	200*****	21	2	1
349	200*****	22	7	3
350	200*****	23	1	1
351	200*****	24	5	2
352	200*****	25	11	4
353	200*****	25	11	4
354	200*****	25	12	4
355	200*****	28	6	2
356	200*****	29	2	1
357	200*****	30	6	2
358	200*****	31	12	4
359	200*****	32	1	1
360	200*****	33	9	3
361	200*****	34	10	4
362	200*****	34	11	4
363	200*****	34	10	4
364	200*****	37	11	4
365	200*****	38	12	4
366	200*****	39	1	1
367	200*****	40	5	2
368	200*****	41	11	4
369	200*****	41	7	3
370	200*****	41	10	4
371	200*****	44	6	2
372	200*****	44	11	4
373	200*****	44	12	4
374	200*****	44	7	3
375	200*****	44	10	4
376	200*****	49	3	1
377	200*****	49	1	1
378	200*****	51	9	3
379	200*****	51	5	2
380	200*****	51	3	1
381	200*****	51	1	1
382	200*****	51	1	1
383	200*****	51	12	4
384	200*****	51	6	2
385	200*****	58	6	2
386	200*****	58	4	2
387	200*****	58	8	3
388	200*****	58	2	1
389	200*****	62	4	2
390	200*****	62	10	4
391	200*****	62	4	2
392	200*****	62	9	3
393	200*****	62	5	2
394	200*****	62	4	2
395	200*****	62	6	2
396	200*****	62	11	4
397	200*****	62	2	1
398	200*****		2	1
399	200*****	1	11	4
400	200*****	2	2	1
401	200*****	3	8	3
402	200*****	4	12	4
403	200*****	5	11	4
404	200*****	6	8	3
405	200*****	7	10	4
406	200*****	8	2	1
407	200*****	9	1	1
408	200*****	10	8	3
409	200*****	11	11	4
410	200*****	12	1	1
411	200*****	13	11	4
412	200*****	14	1	1
413	200*****	15	5	2
414	200*****	16	10	4
415	200*****	16	1	1
416	200*****	18	11	4
417	200*****	19	1	1
418	200*****	20	5	2
419	200*****	21	1	1
420	200*****	22	6	2
421	200*****	23	7	3
422	200*****	24	12	4
423	200*****	25	6	2
424	200*****	26	1	1
425	200*****	27	7	3
426	200*****	28	4	2
427	200*****	29	1	1
428	200*****	29	8	3
429	200*****	31	11	4
430	200*****	31	6	2
431	200*****	33	3	1
432	200*****	34	4	2
433	200*****	35	8	3
434	200*****	36	2	1
435	200*****	36	2	1
436	200*****	38	4	2
437	200*****	39	3	1
438	200*****	39	8	3
439	200*****	41	6	2
440	200*****	41	4	2
441	200*****	43	9	3
442	200*****	43	2	1
443	200*****	43	4	2
444	200*****	43	3	1
445	200*****	47	8	3
446	200*****	47	3	1
447	200*****	47	2	1
448	200*****	47	6	2
449	200*****	47	5	2
450	200*****	52	9	3
451	200*****	52	11	4
452	200*****	54	9	3
453	200*****	54	1	1
454	200*****	54	3	1
455	200*****	54	2	1
456	200*****	54	11	4
457	200*****	54	2	1
458	200*****	54	3	1
459	200*****	54	1	1
460	200*****	54	7	3
461	200*****	54	11	4
462	200*****	64	8	3
463	200*****	64	5	2
464	200*****	64	4	2
465	200*****	67	10	4
466	200*****	67	2	1
467	200*****	67	4	2
468	200*****	70	1	1
469	200*****	70	3	1
470	200*****	70	2	1
471	200*****	70	11	4
472	200*****	70	10	4
473	200*****	75	6	2
474	200*****	75	6	2
475	200*****	75	4	2
476	200*****	75	3	1
477	200*****	75	2	1
478	200*****	75	4	2
479	200*****	75	12	4
480	200*****	75	3	1
481	200*****	75	11	4
482	200*****	75	10	4
483	200*****	75	7	3
484	200*****	75	6	2
485	200*****	75	7	3
486	200*****	75	9	3
487	200*****	75	6	2
488	200*****	90	12	4
489	200*****	90	12	4
490	200*****	90	1	1
491	200*****	90	8	3
492	200*****	90	8	3
493	200*****	90	7	3
494	200*****	90	1	1
495	200*****	90	1	1
496	200*****	90	5	2
497	200*****	90	4	2
498	200*****	90	6	2
499	200*****	90	10	4
500	200*****	90	11	4
501	200*****	90	8	3
502	200*****	90	2	1
503	200*****	90	3	1
504	200*****	1	1	1
505	200*****	2	4	2
506	200*****	3	8	3
507	200*****	4	3	1
508	200*****	5	1	1
509	200*****	6	1	1
510	200*****	7	8	3
511	200*****	8	3	1
512	200*****	9	11	4
513	200*****	10	6	2
514	200*****	11	12	4
515	200*****	12	6	2
516	200*****	13	12	4
517	200*****	14	4	2
518	200*****	15	1	1
519	200*****	16	6	2
520	200*****	17	1	1
521	200*****	18	4	2
522	200*****	19	1	1
523	200*****	20	3	1
524	200*****	21	11	4
525	200*****	22	1	1
526	200*****	23	2	1
527	200*****	24	1	1
528	200*****	25	3	1
529	200*****	26	3	1
530	200*****	27	2	1
531	200*****	27	11	4
532	200*****	29	2	1
533	200*****	30	1	1
534	200*****	31	9	3
535	200*****	32	6	2
536	200*****	33	1	1
537	200*****	33	12	4
538	200*****	35	1	1
539	200*****	36	2	1
540	200*****	37	1	1
541	200*****	38	8	3
542	200*****	39	3	1
543	200*****	40	4	2
544	200*****	41	2	1
545	200*****	42	9	3
546	200*****	43	9	3
547	200*****	44	7	3
548	200*****	44	3	1
549	200*****	46	1	1
550	200*****	47	7	3
551	200*****	48	1	1
552	200*****	49	1	1
553	200*****	50	6	2
554	200*****	51	2	1
555	200*****	52	10	4
556	200*****	52	9	3
557	200*****	54	7	3
558	200*****	55	9	3
559	200*****	56	2	1
560	200*****	57	6	2
561	200*****	58	11	4
562	200*****	58	4	2
563	200*****	60	3	1
564	200*****	61	7	3
565	200*****	62	12	4
566	200*****	63	7	3
567	200*****	64	12	4
568	200*****	65	3	1
569	200*****	66	3	1
570	200*****	67	1	1
571	200*****	68	5	2
572	200*****	69	11	4
573	200*****	70	3	1
574	200*****	70	8	3
575	200*****	72	5	2
576	200*****	73	9	3
577	200*****	74	8	3
578	200*****	74	4	2
579	200*****	76	11	4
580	200*****	77	8	3
581	200*****	78	4	2
582	200*****	79	5	2
583	200*****	80	2	1
584	200*****	80	8	3
585	200*****	80	6	2
586	200*****	83	3	1
587	200*****	84	2	1
588	200*****	84	12	4
589	200*****	84	6	2
590	200*****	84	8	3
591	200*****	84	12	4
592	200*****	89	10	4
593	200*****	90	10	4
594	200*****	90	11	4
595	200*****	92	11	4
596	200*****	92	9	3
597	200*****	92	5	2
598	200*****	92	3	1
599	200*****	92	4	2
600	200*****	92	6	2
601	200*****	92	9	3
602	200*****	99	1	1
603	200*****	100	6	2
604	200*****	101	12	4
605	200*****	102	1	1
606	200*****	103	2	1
607	200*****	103	5	2
608	200*****	103	4	2
609	200*****	103	1	1
610	200*****	103	10	4
611	200*****	108	1	1
612	200*****	108	9	3
613	200*****	108	8	3
614	200*****	111	6	2
615	200*****	112	7	3
616	200*****	112	1	1
617	200*****	112	2	1
618	200*****	112	9	3
619	200*****	116	2	1
620	200*****	116	8	3
621	200*****	116	5	2
622	200*****	116	2	1
623	200*****	120	6	2
624	200*****	120	1	1
625	200*****	122	9	3
626	200*****	123	6	2
627	200*****	123	10	4
628	200*****	123	6	2
629	200*****	123	1	1
630	200*****	123	3	1
631	200*****	128	10	4
632	200*****	129	12	4
633	200*****	129	12	4
634	200*****	129	10	4
635	200*****	129	12	4
636	200*****	133	12	4
